# Supplementary material for: Burnout among medical students during the first years of undergraduate school: Prevalence and associated factors
Source: PLoS One. 2018 Mar 7;13(3):e0191746. doi: 10.1371/journal.pone.0191746 (PMC5841647; doi:10.1371/journal.pone.0191746)
Supplement: S1 File — (XLS) [file pone.0191746.s005.xls]

## Sheet: Database
ID	Gender	Total_Family_income	Self_perception_of_health	Any_health_problem	Optimism	Financial_satisfaction	Fulfillment_medical_student	Undergraduate_school_year_2	Undergraduate_school_year_3	Undergraduate_school_year_4	School_activities	Average_hours_in_colellege_day	Feeking_worn_out_or_dissatisfaction_as_a_student	Motivation_for_studies	Routine_of_studies	Consider_yourself_important_to_colleagues	Satisfaction_as_a_student	Frequent_family_meetings	Leisure_time	Has_Religion	Influence_of_religious_spiritual_life_in_studies	Physical_activity	Consider_yourself_important_to_your_family_members	MBI_01	MBI_02	MBI_03	MBI_04	MBI_05	MBI_06	MBI_07	MBI_08	MBI_09	MBI_10	MBI_11	MBI_12	MBI_13	MBI_14	MBI_15	MBI_SS_Emotional_Exhaustion	MBI_SS_Cynicism	MBI_SS_Academic_Efficacy	burnout_two	burnout_three
3	1	0	0	1	0	0	1	0	0	0	0	0	0	0	1	1	0	1	0	0	0	1	1	4	0	5	3	4	4	5	2	99	99	99	99	99	99	99	99	99	99	99	99
4	0	1	1	1	0	1	1	0	0	0	0	0	0	1	1	0	0	1	0	1	1	0	1	4	4	4	5	3	3	5	2	3	3	3	2	3	4	2	2	2	0	1	1
5	0	1	0	1	1	1	1	0	0	0	1	0	0	0	0	1	0	1	1	1	0	1	1	5	4	6	5	3	4	6	0	0	0	6	5	4	1	4	2	1	2	0	0
6	0	0	1	1	0	1	1	1	0	0	0	0	0	1	0	1	1	1	0	1	1	0	1	2	2	4	4	6	5	4	0	0	0	4	3	3	2	2	1	1	1	0	0
7	1	1	1	0	1	1	1	0	1	0	0	0	0	1	0	1	1	1	0	1	0	1	1	3	0	5	5	4	4	4	3	1	1	6	2	5	0	5	2	1	2	0	0
8	1	1	0	1	1	1	1	1	0	0	0	0	0	1	1	1	1	1	1	1	1	1	1	4	3	3	4	3	3	4	2	2	1	3	2	4	3	1	2	2	0	1	1
9	0	1	0	1	0	1	1	0	0	0	1	0	0	1	1	1	0	1	1	1	1	0	1	3	3	5	5	4	5	5	3	2	3	3	4	3	4	4	2	2	1	1	0
10	0	0	1	1	0	1	1	1	0	0	0	0	0	1	0	1	1	1	0	1	1	1	1	5	3	5	4	2	5	5	3	2	1	5	5	3	2	2	2	2	0	1	1
11	0	0	1	1	1	0	1	0	1	0	0	0	0	1	0	1	1	1	0	1	1	1	1	4	0	6	5	3	5	6	2	1	0	6	4	5	2	2	2	1	2	0	0
12	1	1	1	1	0	0	1	0	1	0	0	0	0	0	1	0	1	1	0	1	0	1	1	2	2	3	1	3	1	2	2	2	2	3	2	2	1	3	0	2	0	0	0
13	0	1	1	0	1	1	1	0	1	0	0	0	0	1	0	1	1	1	0	1	1	1	1	2	1	5	5	2	5	6	2	0	0	5	3	3	0	5	2	0	1	0	0
14	0	1	1	0	0	1	1	0	0	1	0	0	0	1	0	0	0	1	0	1	0	1	1	4	1	6	2	2	4	6	0	0	0	6	2	5	0	5	1	0	2	0	0
15	0	0	1	0	1	1	1	0	0	1	0	0	0	1	1	1	0	1	0	1	0	1	1	3	0	6	6	2	4	6	1	2	1	4	4	4	1	1	2	1	1	0	0
16	1	0	1	1	1	1	1	1	0	0	1	0	1	1	0	1	1	1	0	1	1	1	1	1	0	6	3	5	1	6	0	0	0	4	2	5	0	5	0	0	2	0	0
17	0	1	0	1	0	1	1	1	0	0	0	0	0	1	0	0	1	1	0	1	1	1	1	4	0	6	3	2	2	4	0	2	2	4	4	4	0	3	1	1	1	0	0
18	1	1	1	1	1	1	1	0	0	1	0	0	0	0	0	1	1	1	1	1	0	1	1	4	5	5	6	3	6	6	4	0	0	5	5	4	4	3	2	2	1	1	0
19	0	0	1	1	0	0	1	0	0	1	0	0	0	1	0	1	1	1	0	1	0	0	1	3	1	4	5	4	5	5	2	1	1	5	4	5	1	4	2	1	1	0	0
20	0	0	1	1	0	1	1	0	0	1	0	0	0	1	0	0	0	1	1	0	0	0	1	3	4	4	5	0	5	4	5	4	4	3	5	3	4	2	2	2	0	1	1
21	1	0	1	1	1	0	1	0	0	1	0	0	0	1	0	1	0	1	0	1	0	1	1	3	2	4	5	3	2	3	2	1	1	4	3	3	2	2	2	1	0	0	0
22	0	1	0	0	0	1	1	0	1	0	0	0	0	1	0	1	1	1	0	1	0	1	1	5	3	6	6	5	6	6	2	0	0	6	3	6	0	4	2	1	2	0	0
23	0	1	1	1	0	1	1	0	1	0	0	0	0	1	0	1	0	1	0	1	1	1	1	4	5	5	5	5	5	3	2	3	4	4	5	4	3	4	2	2	1	1	0
24	0	0	1	1	1	1	1	0	1	0	0	0	0	1	0	1	1	1	0	1	0	1	1	3	0	6	5	6	2	6	0	0	0	5	3	5	0	5	1	0	2	0	0
25	0	0	1	0	1	1	0	0	1	0	0	0	0	0	0	1	0	1	0	1	1	1	1	5	5	5	6	5	5	5	4	2	2	5	4	5	4	2	2	2	1	1	0
26	0	1	1	1	1	1	1	0	0	1	0	0	0	1	0	1	0	1	0	1	0	1	1	2	1	4	4	2	4	3	2	3	1	2	3	2	1	2	2	1	0	0	0
27	0	0	1	1	1	1	1	1	0	0	0	0	1	1	0	1	1	1	1	1	1	1	1	2	0	2	2	2	2	2	2	0	0	2	2	2	0	2	1	0	0	0	0
28	0	0	1	1	0	1	1	0	1	0	0	1	0	1	1	1	1	1	0	1	1	1	1	3	2	5	5	5	5	5	3	2	2	4	5	5	3	3	2	2	1	1	0
29	1	0	1	0	0	0	1	1	0	0	0	0	0	0	1	1	0	1	1	1	0	1	1	4	4	4	1	4	2	4	0	1	1	3	2	4	3	2	0	2	0	0	0
30	0	1	0	0	0	1	0	1	0	0	0	0	0	0	0	1	0	0	1	1	0	1	1	6	3	3	6	0	5	2	5	2	2	2	5	1	6	1	2	2	0	1	1
31	0	1	1	1	1	1	1	0	0	0	0	0	0	1	1	1	1	0	0	1	0	1	1	3	1	4	4	3	3	4	2	2	2	3	4	4	2	3	2	2	0	1	1
32	1	0	1	1	1	1	1	0	0	1	0	0	0	1	1	1	1	0	1	0	0	1	1	3	3	5	5	3	3	1	2	1	2	6	3	5	0	4	2	1	1	0	0
33	0	0	1	1	0	1	1	0	1	0	0	0	0	0	0	0	1	0	0	1	1	1	1	3	2	5	5	4	4	6	1	0	2	4	3	2	0	2	2	1	1	0	0
34	1	1	0	1	1	1	1	0	1	0	0	0	0	0	1	1	1	0	0	0	0	1	1	4	5	4	4	6	6	5	5	1	4	6	5	5	6	4	2	2	2	1	0
35	0	0	1	1	0	1	0	0	0	1	0	0	0	1	0	0	0	0	0	1	0	1	1	4	2	2	4	2	4	2	4	3	3	2	2	3	3	2	2	2	0	1	1
36	0	0	1	1	0	0	1	0	0	1	0	1	0	1	0	0	1	0	0	1	0	1	1	99	99	99	99	99	99	99	99	99	99	99	99	99	99	99	99	99	99	99	99
37	0	1	0	0	0	1	1	0	0	0	0	0	0	0	1	1	0	0	1	1	0	1	1	2	1	3	5	1	5	6	6	2	2	1	2	2	5	2	2	2	0	1	1
38	0	1	1	0	0	0	1	1	0	0	1	0	0	0	0	0	1	0	0	0	0	1	1	3	3	4	4	3	3	6	1	6	4	5	4	4	4	4	2	2	1	1	0
39	1	1	1	1	0	1	1	1	0	0	0	0	0	0	1	0	0	0	0	0	1	1	1	2	1	3	3	1	3	4	0	1	2	2	2	3	0	2	1	1	0	0	0
40	0	0	1	1	1	0	1	0	0	0	0	0	0	1	0	0	0	0	0	1	1	0	1	3	1	6	3	6	3	6	1	0	0	3	5	4	0	3	2	0	2	0	0
41	0	0	0	1	0	1	1	0	0	0	0	0	0	1	0	0	1	0	0	1	0	1	1	3	4	4	5	4	4	4	4	3	2	4	4	3	3	4	2	2	1	1	0
42	0	0	1	1	0	1	1	0	0	0	0	0	0	1	0	1	1	0	0	0	0	0	1	3	2	4	2	1	2	2	1	1	1	3	1	3	1	1	0	1	0	0	0
43	1	0	1	1	0	1	1	0	0	0	0	0	0	0	0	1	1	0	0	1	1	0	1	3	2	4	5	5	3	5	2	1	1	4	4	3	1	4	2	1	1	0	0
44	0	1	1	0	0	1	1	0	1	0	0	0	0	1	0	1	0	0	0	1	0	1	1	2	2	6	3	2	5	5	0	0	0	6	1	2	0	0	1	1	0	0	0
45	0	1	0	0	0	1	0	1	0	0	1	0	0	0	0	1	0	0	1	0	0	0	1	4	4	2	5	2	5	6	5	4	4	3	3	2	5	1	2	2	0	1	1
46	1	1	1	1	1	0	1	1	0	0	0	0	0	1	0	1	1	0	0	0	0	1	1	3	0	6	4	5	1	5	1	0	0	5	1	5	1	5	1	0	2	0	0
47	0	0	0	1	1	1	1	0	0	0	1	0	0	1	0	1	1	0	0	1	1	1	1	5	4	5	5	5	5	6	0	99	99	99	99	99	99	99	99	99	99	99	99
48	1	0	1	1	1	0	1	1	0	0	0	0	0	1	1	0	1	0	0	0	0	1	0	4	4	6	0	4	0	6	0	0	0	5	3	4	2	6	0	1	2	0	0
49	1	1	1	1	0	1	1	1	0	0	1	0	1	0	1	0	0	0	0	0	0	0	1	4	4	5	5	2	4	2	3	3	3	1	2	5	2	1	2	2	0	1	1
50	0	1	1	1	0	1	1	0	1	0	0	1	0	0	0	1	1	0	0	1	1	0	1	6	0	6	6	2	6	6	2	5	0	6	6	4	5	6	2	2	2	1	0
51	0	1	1	1	0	1	1	0	0	0	0	0	0	1	1	1	1	0	0	1	0	1	1	3	1	6	4	3	1	5	1	1	1	5	3	3	4	5	1	2	1	0	0
52	0	1	1	1	0	1	1	1	0	0	1	0	0	0	0	1	1	0	0	0	0	1	1	6	5	5	6	6	6	5	3	5	4	5	5	5	5	4	2	2	2	1	0
53	0	1	1	1	0	1	1	1	0	0	0	0	0	0	0	1	1	0	0	1	1	1	1	3	0	4	3	3	6	6	3	1	6	4	5	4	1	3	2	2	1	1	0
54	0	1	0	1	0	1	0	1	0	0	0	0	0	0	1	0	0	0	0	1	0	1	1	3	2	4	3	2	2	4	3	2	2	3	3	3	3	2	1	2	0	0	0
55	1	0	1	1	0	1	1	0	0	1	0	0	0	1	0	1	0	0	0	1	0	1	1	3	2	4	5	3	6	5	1	1	1	4	5	6	1	3	2	1	1	0	0
56	0	0	0	1	1	1	1	0	1	0	0	0	0	1	0	1	1	0	0	1	1	0	1	3	3	4	4	4	2	5	1	1	1	4	2	3	1	3	1	1	1	0	0
57	0	0	1	0	0	0	1	0	1	0	0	0	0	1	1	0	0	0	0	1	0	1	1	4	2	5	6	2	4	5	2	0	1	2	4	3	2	3	2	1	0	0	0
58	0	0	1	0	0	0	1	1	0	0	0	0	0	1	1	1	0	0	0	1	1	1	1	5	2	5	5	3	5	4	4	0	0	4	4	5	1	3	2	1	1	0	0
59	0	0	0	1	0	0	1	1	0	0	1	0	0	0	1	0	0	0	0	1	1	0	1	5	1	5	4	2	3	6	2	1	1	4	4	3	5	2	2	2	0	1	1
60	0	1	1	1	0	1	1	1	0	0	0	0	0	1	0	1	0	0	0	1	1	1	1	2	2	2	3	1	1	4	2	1	1	3	2	2	2	2	1	1	0	0	0
61	1	0	1	1	1	0	1	0	0	1	0	0	0	1	0	1	1	0	0	1	1	1	1	4	4	5	5	3	5	6	3	3	2	3	4	4	2	3	2	2	1	1	0
62	0	1	1	1	0	1	0	0	0	1	0	0	0	1	0	1	0	0	0	1	1	1	1	5	0	5	6	2	5	6	1	0	0	5	6	3	3	2	2	1	1	0	0
63	0	0	1	1	0	1	1	0	0	1	0	0	0	1	0	1	1	0	0	0	0	0	1	6	5	5	6	1	6	6	5	2	2	5	6	5	4	0	2	2	0	1	1
64	0	1	0	0	0	1	0	0	1	0	0	0	0	1	0	1	0	0	0	0	0	0	1	5	0	5	6	3	5	3	5	3	3	2	4	2	5	2	2	2	0	1	1
65	0	0	0	1	1	1	1	0	0	1	0	0	0	1	1	1	1	0	0	1	1	1	1	4	3	2	2	1	4	2	4	2	1	3	4	2	2	3	2	2	0	1	1
66	0	1	1	1	0	1	1	0	1	0	0	0	0	1	0	1	1	0	0	1	0	1	1	5	2	5	3	2	5	6	1	1	1	5	5	3	2	3	2	1	1	0	0
67	0	1	0	1	0	0	1	0	1	0	0	0	0	1	0	0	1	0	0	0	1	0	1	5	0	6	4	5	6	5	4	1	1	5	5	3	3	4	2	1	2	0	0
68	1	1	1	1	0	0	1	0	0	0	0	0	1	1	1	0	0	0	1	0	0	1	1	4	0	4	3	3	3	4	0	2	2	5	1	4	3	5	1	2	1	0	0
69	0	1	1	1	1	1	1	0	0	1	0	0	0	1	0	1	0	0	0	1	0	1	1	99	99	99	99	99	99	99	99	99	99	99	99	99	99	99	99	99	99	99	99
70	0	1	0	1	0	1	1	0	0	1	0	0	0	0	0	0	1	0	0	1	0	1	1	3	3	5	5	5	6	6	4	1	2	5	5	5	2	4	2	2	2	1	0
71	1	0	1	0	0	0	1	1	0	0	0	0	0	0	1	0	1	0	0	1	0	1	1	2	1	5	3	3	2	6	3	6	1	5	5	5	2	4	2	2	2	1	0
72	1	1	1	1	1	0	1	0	1	0	0	0	0	0	0	0	0	0	0	1	0	1	1	3	2	2	2	2	2	2	2	2	2	2	2	2	2	2	1	2	0	0	0
73	0	0	0	0	1	0	1	0	0	0	1	0	0	1	0	0	0	0	0	1	0	0	1	4	3	6	5	5	1	5	2	2	1	3	3	2	1	2	2	2	1	1	0
74	0	0	0	0	1	0	1	0	0	1	0	0	0	1	1	1	1	0	0	1	0	1	1	3	0	6	4	3	1	6	1	0	0	4	4	5	0	4	1	0	2	0	0
75	1	1	1	1	1	1	1	1	0	0	0	0	0	1	1	1	0	0	0	1	0	0	1	3	2	1	3	2	1	5	1	1	1	4	4	4	1	3	1	1	0	0	0
76	1	1	1	1	1	1	1	1	0	0	0	0	0	1	1	1	1	0	1	1	0	1	1	2	3	5	5	5	5	6	4	1	0	5	4	4	1	5	2	1	2	0	0
77	0	1	1	1	0	1	1	0	1	0	0	0	0	1	0	1	1	0	0	1	0	1	1	5	5	5	5	3	5	5	2	1	1	5	5	5	5	5	2	2	2	1	0
78	0	0	1	0	0	1	0	1	0	0	0	0	0	1	1	1	0	0	0	1	0	1	1	4	3	5	4	2	3	4	2	3	3	3	2	3	4	2	2	2	0	1	1
79	0	1	1	0	0	1	1	1	0	0	0	0	0	1	1	1	1	0	0	1	1	1	1	2	1	5	4	5	4	4	3	2	2	4	2	3	2	4	2	2	1	1	0
80	0	0	0	0	0	1	1	0	0	0	0	0	0	0	0	0	1	0	0	0	0	1	1	5	4	4	5	3	5	5	4	1	5	3	5	3	4	2	2	2	0	1	1
81	0	0	0	0	0	1	1	1	0	0	0	0	0	1	1	1	0	0	0	1	0	0	1	2	4	5	3	2	3	6	2	2	1	3	1	5	4	3	1	2	1	0	0
82	0	0	1	1	1	0	1	1	0	0	0	0	0	1	0	0	1	0	0	1	1	0	1	99	99	99	99	99	99	99	99	99	99	99	99	99	99	99	99	99	99	99	99
83	0	0	0	1	0	0	1	1	0	0	0	0	0	0	0	0	0	0	0	1	0	1	1	5	3	5	5	2	5	3	4	3	5	2	6	4	4	2	2	2	0	1	1
84	0	0	1	1	0	1	1	0	1	0	0	0	0	1	0	1	1	0	0	1	1	0	1	3	2	5	4	3	3	3	2	1	1	5	4	4	1	2	2	1	0	0	0
85	0	0	1	1	0	1	1	0	0	0	0	0	0	1	1	1	1	0	0	1	0	1	1	3	2	6	5	3	5	5	2	0	0	5	4	3	0	4	2	1	1	0	0
86	0	0	1	1	1	1	1	0	0	0	0	0	0	1	0	1	1	0	0	1	1	0	1	3	2	5	5	4	5	6	2	2	2	6	4	5	3	3	2	2	2	1	0
87	1	0	1	1	0	1	1	0	0	0	0	0	0	1	1	0	1	0	0	0	0	1	1	3	1	2	2	2	4	4	4	1	1	3	2	3	1	1	2	1	0	0	0
88	0	0	1	1	0	1	0	0	0	0	0	0	0	0	1	1	1	0	0	1	0	1	1	3	3	4	4	4	3	5	1	2	1	5	1	5	2	5	1	2	2	0	0
89	0	1	1	0	1	1	1	1	0	0	0	0	0	1	0	1	1	0	0	1	0	1	1	3	3	6	3	5	2	6	6	0	0	6	6	3	0	3	2	1	2	0	0
90	1	1	1	1	1	1	1	1	0	0	1	0	0	1	1	1	1	0	1	0	0	1	1	2	1	2	2	1	2	1	1	1	2	1	2	1	1	1	0	1	0	0	0
91	0	1	1	1	0	0	1	0	1	0	0	0	0	1	1	1	1	0	1	1	0	1	1	2	2	4	3	2	3	4	2	2	2	4	2	4	0	2	1	1	0	0	0
92	1	1	1	1	0	1	1	0	1	0	0	0	0	1	0	1	1	0	0	1	1	1	1	4	2	5	3	2	3	5	1	2	2	5	2	5	3	5	1	2	1	0	0
93	1	1	1	1	1	1	1	0	1	0	0	0	0	1	0	1	1	0	1	1	1	1	1	2	1	6	3	6	1	5	1	0	0	5	2	5	1	5	0	1	2	0	0
94	1	1	0	1	0	1	0	0	0	1	0	0	0	1	1	1	0	0	0	1	0	1	1	2	6	5	2	3	1	5	1	2	2	3	1	2	1	5	0	2	1	0	0
95	0	0	1	1	1	1	1	0	0	0	1	0	0	1	1	1	1	0	0	1	0	1	1	1	1	5	4	5	4	6	1	1	1	5	2	4	5	4	1	2	2	0	0
96	0	0	1	1	1	0	1	0	0	0	0	0	0	1	0	0	0	0	0	1	0	1	1	3	2	5	5	2	5	3	2	2	1	3	3	3	1	1	2	1	0	0	0
97	1	1	1	0	1	1	1	0	1	0	0	1	0	1	1	1	1	0	0	1	0	1	1	2	0	6	2	6	1	6	0	0	1	6	1	3	0	6	0	0	2	0	0
98	0	0	1	0	1	0	0	1	0	0	0	0	0	1	0	1	0	0	0	0	0	0	1	3	2	5	5	2	3	4	2	0	0	3	5	4	1	2	2	1	0	0	0
99	0	0	1	1	0	0	1	1	0	0	0	0	0	1	0	0	1	0	0	1	1	0	1	5	3	6	6	5	6	5	5	1	2	3	5	5	5	5	2	2	2	1	0
100	1	1	1	1	0	0	1	1	0	0	0	0	0	0	1	1	1	0	0	1	1	1	1	3	3	5	3	2	5	4	4	0	0	3	2	2	1	3	2	1	0	0	0
101	0	0	1	1	0	0	1	1	0	0	0	0	0	1	0	0	0	0	0	1	1	1	1	4	4	3	5	2	3	5	2	1	1	2	5	3	3	2	2	2	0	1	1
102	0	0	1	1	0	0	1	0	1	0	0	0	0	1	0	0	1	0	0	1	1	1	1	4	2	6	4	5	5	5	3	0	1	5	3	4	2	5	2	1	2	0	0
103	0	1	1	1	0	0	0	0	1	0	0	0	0	1	0	1	0	0	0	1	0	1	1	3	2	5	3	3	3	4	2	2	2	4	2	4	2	3	1	2	1	0	0
104	1	0	1	1	0	1	1	0	1	0	0	0	0	1	1	1	0	0	1	1	0	1	1	99	99	99	99	99	99	99	99	99	99	99	99	99	99	99	99	99	99	99	99
105	1	0	1	1	0	1	1	0	0	1	0	0	0	1	0	1	1	0	0	1	0	0	1	2	1	6	3	3	1	6	1	0	0	5	1	5	0	5	0	0	2	0	0
106	1	0	1	1	1	1	1	0	0	1	0	0	0	1	1	1	1	0	0	0	1	1	1	3	3	5	5	3	2	6	2	1	1	5	2	3	1	2	1	1	1	0	0
107	0	0	0	1	0	0	1	0	0	0	1	1	0	1	0	0	1	0	0	1	1	0	1	6	3	6	6	2	6	6	3	0	0	5	6	3	6	2	2	2	1	1	0
108	0	1	1	1	1	1	1	0	0	0	0	0	0	1	0	1	1	0	0	1	0	1	1	3	4	5	4	3	3	3	2	1	1	3	4	4	4	3	2	2	0	1	1
109	0	0	0	0	1	0	0	0	0	1	0	0	0	0	1	0	0	0	0	1	1	0	1	5	4	6	6	0	5	2	2	2	2	3	2	3	5	0	2	2	0	1	1
110	0	0	1	1	0	0	0	1	0	0	1	1	0	0	1	0	0	0	0	1	1	1	1	3	3	4	2	0	2	5	1	2	2	2	0	2	2	1	0	2	0	0	0
111	1	0	1	1	1	1	1	0	0	0	1	0	1	1	1	0	0	0	0	1	1	1	1	3	0	5	3	5	2	5	0	0	0	6	2	5	0	6	1	0	2	0	0
112	1	0	1	1	1	0	0	1	0	0	0	0	1	1	1	1	1	0	1	0	0	1	1	2	5	4	3	3	4	4	2	0	0	4	0	5	0	2	1	1	0	0	0
113	0	1	1	1	0	1	1	1	0	0	1	0	0	0	1	0	0	0	0	0	0	0	0	3	2	3	3	2	3	3	2	0	1	3	3	4	1	2	1	1	0	0	0
114	0	0	1	1	0	0	1	0	0	0	0	0	0	1	1	1	0	0	0	1	1	1	1	3	3	5	5	4	4	4	3	2	2	3	2	2	2	2	2	2	0	1	1
115	0	0	1	1	0	1	1	1	0	0	0	0	0	1	0	1	1	0	0	1	1	1	1	2	1	4	4	4	3	5	1	2	2	1	1	1	0	1	1	1	0	0	0
116	0	1	1	1	1	0	0	0	1	0	0	0	0	0	0	1	0	0	0	1	1	1	1	4	3	5	5	3	4	6	2	1	1	4	4	2	3	3	2	2	1	1	0
117	0	0	0	1	1	0	0	0	1	0	0	0	0	0	0	1	0	0	0	1	0	1	1	5	2	5	5	4	6	5	3	0	0	5	5	5	1	2	2	1	1	0	0
118	1	1	1	1	0	1	1	0	1	0	0	0	0	1	0	0	1	0	0	1	0	0	1	5	0	3	6	2	3	6	5	5	5	3	4	4	0	1	2	2	0	1	1
119	0	0	1	1	0	1	1	0	0	1	0	0	0	0	1	0	0	0	0	1	0	0	1	2	1	4	3	2	3	4	2	2	2	3	2	2	0	3	1	1	0	0	0
120	0	0	1	1	1	0	1	0	0	1	0	0	0	1	1	1	1	0	0	1	0	1	1	3	2	4	2	4	3	4	1	0	0	3	1	3	0	4	1	1	0	0	0
121	0	1	1	1	0	1	1	0	0	0	0	0	0	1	1	1	1	0	0	1	0	1	1	3	1	5	3	4	3	5	2	0	0	4	2	3	1	2	1	1	1	0	0
122	0	0	1	1	0	0	0	0	0	0	0	0	0	0	1	0	0	0	0	1	0	1	1	5	4	5	4	4	6	4	4	2	2	3	2	3	2	3	2	2	0	1	1
123	0	0	1	0	1	1	1	0	1	0	0	0	0	1	0	1	1	0	0	0	1	0	1	3	1	6	5	5	2	6	0	0	0	6	2	5	0	3	1	0	2	0	0
124	0	1	0	0	0	1	1	0	1	0	0	0	0	0	0	1	0	0	0	1	1	1	1	2	2	3	5	1	5	4	3	2	3	4	5	2	4	1	2	2	0	1	1
125	0	0	1	0	1	0	1	0	0	1	0	0	0	1	1	1	1	0	0	1	0	1	1	4	0	5	5	4	3	5	1	1	1	4	4	4	3	4	2	1	1	0	0
126	1	1	1	0	1	1	1	0	1	0	0	0	0	1	0	1	1	0	0	1	1	1	1	99	99	99	99	99	99	99	99	99	99	99	99	99	99	99	99	99	99	99	99
127	1	0	0	1	0	1	1	1	0	0	1	0	1	1	1	1	1	0	0	1	0	0	1	2	0	3	2	2	2	3	1	0	0	3	1	3	0	0	0	0	0	0	0
128	0	0	1	1	0	1	1	1	0	0	0	0	0	1	1	0	0	0	0	0	0	1	1	1	1	5	3	3	4	5	3	0	0	4	3	5	0	4	1	0	1	0	0
129	0	1	1	1	1	1	1	1	0	0	0	0	0	0	0	0	0	0	0	0	0	1	1	3	2	4	4	2	1	4	1	0	0	1	0	1	0	1	0	1	0	0	0
130	0	0	1	1	0	0	1	0	1	0	0	0	0	1	0	0	0	0	0	1	0	1	1	3	1	4	4	2	1	4	3	0	1	3	3	3	1	2	1	1	0	0	0
131	1	0	1	1	0	0	1	0	1	0	0	0	0	1	0	0	0	0	1	1	1	1	1	3	1	5	5	4	2	5	2	1	1	5	5	3	3	5	2	1	1	0	0
132	0	1	1	1	1	1	1	0	0	1	0	0	0	0	0	1	1	0	1	1	0	1	1	3	2	5	2	4	0	4	1	2	2	5	2	5	1	3	0	2	1	0	0
133	0	0	1	1	1	1	1	0	0	1	0	0	0	1	1	1	0	0	0	0	0	1	1	3	1	6	2	1	0	5	0	0	0	1	2	3	0	1	0	0	0	0	0
134	0	1	1	1	0	1	1	0	0	1	0	0	0	1	0	1	1	0	0	1	0	1	1	3	4	5	5	4	2	5	2	3	0	4	3	4	1	3	2	2	1	1	0
135	0	1	1	1	0	1	1	0	0	1	0	0	0	0	1	0	1	0	0	1	1	1	1	4	3	5	5	5	5	4	3	1	2	3	4	2	3	1	2	2	0	1	1
136	0	0	1	1	1	0	1	0	0	0	0	0	0	0	0	1	0	0	0	1	1	1	1	2	1	6	3	5	0	6	1	2	1	6	1	4	1	6	0	1	2	0	0
137	1	1	1	1	1	1	1	0	0	0	0	0	0	1	1	1	1	0	0	1	1	1	1	4	6	4	4	4	5	4	2	0	0	4	5	4	3	5	2	2	1	1	0
138	0	0	0	0	0	0	1	1	0	0	0	0	0	0	0	0	0	0	0	1	0	1	1	5	6	5	6	0	5	6	4	99	99	99	99	99	99	99	99	99	99	99	99
139	0	0	0	1	0	1	1	0	0	1	0	0	0	1	1	1	1	0	0	1	1	1	1	3	6	5	3	6	5	6	2	1	1	3	4	2	0	3	2	2	1	1	0
140	0	1	1	1	0	1	1	0	0	1	0	0	0	1	0	1	1	0	0	1	0	1	1	5	2	5	5	6	5	6	2	0	2	4	5	5	4	4	2	2	2	1	0
141	0	1	1	1	1	1	1	1	0	0	0	0	1	1	1	1	1	0	1	1	0	1	1	1	0	5	2	6	1	6	0	0	0	6	1	5	0	5	0	0	2	0	0
142	0	0	1	1	0	0	1	0	1	0	0	0	0	1	0	1	0	0	0	1	0	1	1	4	0	6	5	5	5	3	2	0	2	6	5	4	3	4	2	1	2	0	0
143	0	1	1	1	0	1	0	0	0	1	0	0	0	0	1	0	0	0	0	1	0	1	1	2	2	3	3	2	3	2	3	1	1	3	3	3	2	2	1	1	0	0	0
144	0	1	1	1	1	1	1	0	0	1	0	0	0	1	0	0	0	0	0	0	1	1	1	5	4	4	6	1	5	5	5	3	2	4	3	3	4	1	2	2	0	1	1
145	1	1	1	1	1	1	1	0	0	1	0	0	0	1	1	1	1	0	0	1	0	1	1	3	0	4	4	1	5	4	3	0	0	3	4	4	1	4	2	0	0	0	0
146	1	1	1	0	1	1	1	0	1	0	0	0	0	1	0	1	1	0	0	1	1	1	1	2	0	6	4	3	4	5	1	2	2	5	2	5	1	5	1	1	2	0	0
147	1	0	0	1	1	1	0	0	0	1	0	0	0	0	0	1	1	0	0	1	0	1	1	3	3	3	4	3	4	4	3	3	3	3	4	1	2	3	2	2	0	1	1
148	0	0	0	0	0	0	1	1	0	0	0	0	1	0	0	0	0	0	0	1	1	1	1	5	6	6	6	0	5	6	3	99	99	99	99	99	99	99	99	99	99	99	99
149	0	1	1	1	1	1	1	1	0	0	0	0	0	1	0	1	1	0	0	1	1	1	1	1	0	5	2	4	2	4	1	1	1	4	1	4	1	4	0	1	1	0	0
150	1	1	0	0	0	1	1	1	0	0	1	0	0	1	0	1	1	1	0	1	0	1	1	4	3	5	6	5	3	6	5	0	2	4	3	3	2	3	2	2	1	1	0
151	0	0	1	1	0	1	1	1	0	0	0	0	0	1	0	0	1	1	1	0	1	1	1	2	0	4	6	4	4	6	5	1	1	5	3	3	0	3	2	1	1	0	0
152	1	1	1	1	0	1	0	0	0	0	1	0	0	0	1	0	0	1	0	1	0	0	1	2	1	2	5	5	3	5	2	1	2	4	4	5	2	3	2	1	1	0	0
153	0	0	1	1	0	0	1	0	0	0	0	0	0	1	1	1	1	1	0	1	0	1	1	4	2	6	5	6	4	6	3	1	1	5	4	4	2	3	2	1	2	0	0
154	1	0	0	1	1	1	1	0	0	0	0	0	0	1	1	0	1	1	0	0	0	1	1	3	1	5	5	4	2	0	4	0	1	1	1	5	1	3	2	1	0	0	0
155	0	0	1	1	1	0	0	0	0	0	0	0	0	0	0	1	0	1	0	0	0	0	1	4	4	4	4	3	3	4	1	2	2	3	3	2	3	1	2	2	0	1	1
156	0	1	1	0	0	0	0	1	0	0	0	0	0	1	0	1	1	1	1	1	0	1	1	2	0	4	3	3	2	4	2	1	1	5	4	4	1	1	1	1	0	0	0
157	0	0	1	0	0	1	1	0	0	0	0	0	0	1	0	1	1	1	0	1	1	1	1	3	2	5	5	3	4	4	2	0	0	4	3	5	0	2	2	1	1	0	0
158	0	0	1	0	1	1	0	0	1	0	0	0	0	1	0	0	0	1	0	1	0	0	1	6	3	3	6	0	3	3	0	0	0	3	3	1	4	3	2	2	0	1	1
159	0	0	1	0	0	0	1	0	0	0	1	0	0	0	0	0	0	1	1	1	1	0	1	4	0	5	5	2	2	6	2	0	0	3	4	3	1	2	2	0	0	0	0
160	1	1	1	1	1	1	1	1	0	0	1	0	0	1	0	0	0	1	1	1	1	1	1	4	3	4	4	5	3	4	4	3	3	2	4	3	5	3	2	2	0	1	1
161	0	1	1	1	1	1	0	1	0	0	0	0	0	1	1	1	0	1	0	1	1	1	1	3	3	5	4	2	2	5	2	1	1	3	2	3	2	2	1	2	0	0	0
162	0	1	1	1	1	1	1	1	0	0	0	0	1	1	1	1	1	1	1	1	1	1	1	2	5	6	3	3	1	6	0	0	0	6	1	5	0	5	0	1	2	0	0
163	0	1	1	1	0	1	1	0	1	0	0	0	0	1	1	1	1	1	1	1	0	1	1	2	1	4	4	4	1	6	1	1	1	5	1	5	1	4	0	1	2	0	0
164	0	1	1	1	0	1	0	0	0	1	0	0	0	0	0	1	1	1	1	1	1	1	1	3	3	5	5	3	5	5	5	3	2	3	2	4	2	5	2	2	1	1	0
165	0	0	1	1	0	1	1	0	1	0	0	0	0	1	0	1	1	1	0	1	1	1	1	4	1	6	5	4	4	6	5	0	2	5	4	5	1	3	2	1	2	0	0
166	1	1	1	1	0	1	1	0	0	0	1	0	0	1	1	0	1	1	0	1	0	1	1	2	2	3	4	5	2	5	1	0	0	3	2	4	2	2	1	1	0	0	0
167	1	1	1	1	1	1	1	0	0	0	0	0	0	1	1	1	1	1	0	1	1	1	1	2	2	4	4	3	2	4	1	1	1	5	2	5	1	5	1	1	1	0	0
168	1	1	1	1	0	1	1	0	0	0	0	0	0	1	1	0	1	1	0	1	0	1	1	3	3	5	5	4	4	4	4	2	2	4	4	3	2	4	2	2	1	1	0
169	0	0	1	0	0	1	1	0	0	0	0	0	0	1	0	1	0	1	1	0	0	1	1	3	2	6	5	3	3	4	1	0	0	3	5	3	2	3	2	1	0	0	0
170	1	0	1	1	1	1	1	1	0	0	1	0	0	1	1	1	1	1	1	0	1	1	1	2	4	5	1	5	1	6	0	0	0	5	1	6	0	3	0	1	2	0	0
171	0	1	0	1	0	1	0	1	0	0	0	0	0	0	1	0	0	1	0	1	0	0	1	3	2	4	3	1	3	2	2	2	2	1	2	2	3	1	1	2	0	0	0
172	0	1	1	1	0	1	1	1	0	0	0	1	0	0	0	1	0	1	0	0	1	1	1	5	2	6	5	3	4	6	1	1	1	5	5	5	3	3	2	2	2	1	0
173	0	1	1	1	1	1	1	0	1	0	0	0	0	0	0	1	1	1	0	1	0	1	1	2	2	5	4	3	4	5	2	1	0	6	5	6	1	0	2	1	1	0	0
174	1	1	1	1	0	0	1	0	1	0	0	0	0	1	0	1	1	1	0	0	0	1	1	5	3	5	6	4	6	6	4	2	2	5	6	5	2	3	2	2	2	1	0
175	0	1	1	1	0	1	1	0	0	1	0	0	0	1	0	1	0	1	0	1	0	1	1	4	2	4	4	2	4	4	0	0	1	2	4	1	1	1	2	1	0	0	0
176	0	0	0	1	0	1	1	0	0	1	0	0	0	1	0	1	1	1	0	1	1	0	1	2	1	6	3	2	3	5	1	0	0	5	3	3	2	4	1	1	1	0	0
177	0	0	1	1	0	1	1	0	1	0	0	0	0	1	0	1	0	1	0	1	1	1	1	4	3	5	4	5	5	6	3	1	1	4	6	3	1	4	2	1	1	0	0
178	1	1	1	1	1	1	1	0	0	0	0	0	0	1	0	0	1	1	0	1	0	1	1	3	4	4	4	4	2	6	0	0	3	6	4	2	4	4	1	2	1	0	0
179	0	0	1	1	1	0	1	0	0	0	1	0	0	1	0	1	1	1	0	0	0	1	1	2	2	5	3	3	3	5	1	0	0	5	3	3	1	2	1	1	1	0	0
180	0	0	1	1	0	1	1	0	0	0	0	0	0	1	1	1	1	1	0	1	1	1	1	2	1	5	2	2	2	3	1	0	0	3	2	2	1	3	0	1	0	0	0
181	1	1	1	0	0	1	1	0	0	1	0	0	0	1	0	0	1	1	0	1	0	1	1	5	3	5	6	4	6	1	6	1	1	3	5	5	5	5	2	2	1	1	0
182	0	0	0	0	0	0	0	0	0	1	0	0	0	0	0	0	0	1	0	1	1	0	1	3	3	3	3	2	3	3	1	2	2	2	3	2	3	2	1	2	0	0	0
183	1	0	0	0	0	0	1	1	0	0	0	0	0	1	1	0	0	1	0	0	0	0	1	0	2	5	6	0	5	0	5	0	0	5	2	0	0	0	2	1	0	0	0
184	0	1	1	1	1	0	1	1	0	0	1	0	0	1	1	1	1	1	1	1	1	1	1	3	2	3	3	2	2	3	2	0	0	4	2	4	0	3	1	1	0	0	0
185	0	0	1	1	1	1	1	0	1	0	0	0	0	0	0	1	1	1	0	1	1	0	1	3	1	6	5	6	5	6	1	1	0	6	4	5	1	2	2	1	2	0	0
186	0	1	1	1	0	1	0	0	1	0	0	0	0	0	0	1	1	1	0	1	0	1	1	3	2	5	4	3	2	6	3	0	1	4	2	3	2	5	1	1	1	0	0
187	0	1	0	1	0	1	1	0	1	0	0	1	0	0	0	1	1	1	0	1	0	1	1	5	4	4	5	4	4	4	3	2	1	3	4	3	3	2	2	2	0	1	1
188	0	1	1	1	0	1	1	0	1	0	0	0	0	1	0	1	1	1	0	1	1	1	1	4	0	6	4	6	4	6	6	0	0	4	4	4	0	5	2	0	2	0	0
189	0	0	1	1	1	1	1	0	1	0	0	0	0	1	0	1	1	1	0	1	1	1	1	3	2	4	5	5	5	6	3	5	2	4	5	4	4	2	2	2	1	1	0
190	0	0	1	1	1	1	1	0	0	1	0	0	0	1	0	1	1	1	0	1	1	1	1	2	2	4	5	3	3	5	2	2	1	4	2	3	0	3	1	1	0	0	0
191	0	0	1	1	1	1	1	0	0	0	0	0	0	1	0	1	0	1	0	0	0	1	1	5	4	5	5	4	4	5	3	0	1	6	5	6	0	5	2	1	2	0	0
192	0	0	0	0	0	1	1	0	0	1	0	0	0	1	0	1	0	1	0	1	1	0	1	5	2	5	6	5	6	2	1	1	2	5	6	5	3	4	2	2	1	1	0
193	0	1	1	0	1	1	1	1	0	0	0	0	0	0	1	1	0	1	0	0	0	1	1	3	2	5	5	4	4	3	3	3	1	3	3	3	2	5	2	2	1	1	0
194	0	0	1	0	0	1	1	0	0	1	0	0	0	0	1	1	0	1	1	1	0	0	1	4	2	6	6	5	6	6	3	1	1	3	3	4	1	2	2	1	1	0	0
195	0	1	1	1	0	1	1	1	0	0	0	0	0	1	0	1	0	1	0	1	0	1	1	5	0	6	6	0	1	3	0	0	0	2	2	2	1	1	1	0	0	0	0
196	0	0	1	1	0	0	1	1	0	0	0	0	0	1	0	1	0	1	0	1	0	1	1	4	2	2	5	6	6	4	5	0	1	2	5	3	3	2	2	1	0	0	0
197	1	1	1	1	0	1	1	0	1	0	0	0	0	1	0	1	1	1	0	1	0	1	1	5	2	5	5	5	6	6	1	2	1	5	6	6	4	5	2	2	2	1	0
198	0	1	1	1	1	1	1	0	1	0	1	0	0	1	0	1	1	1	0	1	1	0	1	4	1	6	5	4	5	4	3	1	1	4	3	4	2	4	2	1	1	0	0
199	1	1	1	1	1	1	1	0	0	1	0	0	0	1	0	1	1	1	1	1	1	0	1	4	2	6	5	5	2	6	3	1	1	5	4	5	1	3	2	1	2	0	0
200	1	1	1	1	1	1	0	0	0	1	0	0	0	1	1	1	1	1	1	1	0	1	1	3	1	4	2	6	4	4	4	2	1	5	5	5	1	5	2	1	2	0	0
201	0	1	1	1	0	1	1	0	0	1	0	0	0	1	0	1	0	1	0	1	1	1	1	2	1	4	5	4	4	6	4	2	1	4	5	3	1	4	2	1	1	0	0
202	1	1	1	1	0	1	1	0	0	1	0	1	0	1	0	1	1	1	0	1	1	1	1	5	3	5	4	5	5	5	3	3	2	5	5	5	2	4	2	2	2	1	0
203	0	0	1	1	0	1	0	0	0	1	0	0	0	0	1	1	1	1	1	1	1	1	1	2	2	2	3	2	2	2	3	3	3	1	3	1	2	1	1	2	0	0	0
204	1	1	1	1	1	1	1	0	0	1	1	1	0	1	0	0	1	1	1	1	0	1	1	3	0	6	5	5	2	5	4	0	0	6	5	4	2	3	2	1	2	0	0
205	99	99	99	99	99	99	99	99	99	99	99	99	99	99	99	99	99	99	99	99	99	99	99	99	99	99	99	99	99	99	99	99	99	99	99	99	99	99	99	99	99	99	99
206	0	0	0	0	1	1	1	0	0	0	0	0	0	99	0	0	1	0	0	1	0	0	1	5	5	5	5	5	2	5	1	2	2	5	6	3	3	3	2	2	1	1	0
207	99	99	99	99	99	99	99	99	99	99	99	99	99	99	99	99	99	99	99	99	99	99	99	99	99	99	99	99	99	99	99	99	99	99	99	99	99	99	99	99	99	99	99
208	1	0	0	1	1	0	0	0	0	0	0	0	0	0	1	0	0	0	0	0	0	0	0	6	6	5	6	3	3	5	2	5	5	3	2	2	3	2	2	2	0	1	1
209	0	1	0	0	1	0	0	0	0	0	1	0	0	0	0	1	0	0	0	1	0	0	1	6	3	4	5	4	6	4	1	6	5	4	6	3	6	3	2	2	0	1	1
210	1	1	0	0	0	1	1	0	0	0	0	1	0	0	0	1	0	0	0	0	0	0	1	6	6	3	6	0	6	0	2	3	3	4	6	4	2	3	2	2	0	1	1
211	0	1	0	1	1	1	0	0	0	0	0	0	0	0	0	0	0	0	0	1	1	0	1	6	0	6	4	3	2	5	0	2	0	5	6	3	2	3	2	1	1	0	0
212	0	1	0	0	0	1	0	0	0	0	0	1	0	0	0	0	0	0	0	1	0	1	1	5	6	4	5	2	5	6	4	5	5	4	6	5	5	3	2	2	1	1	0
213	0	0	0	0	0	1	0	0	0	0	1	1	0	0	0	0	0	0	0	1	1	0	1	6	6	2	6	1	6	2	6	6	6	4	6	1	6	2	2	2	0	1	1
214	1	1	1	1	1	1	1	0	0	0	0	0	0	0	0	0	1	1	0	1	0	1	1	3	2	6	5	3	2	4	2	1	1	4	6	3	2	3	2	1	1	0	0
215	1	0	0	1	1	0	1	0	0	0	1	0	0	99	0	0	0	0	0	1	0	1	1	3	1	2	4	3	3	4	2	1	1	4	3	4	4	4	2	2	0	1	1
216	0	0	0	0	1	1	0	0	0	0	0	0	0	0	1	0	0	0	1	0	0	1	1	2	1	3	3	1	3	1	2	0	1	2	3	2	2	0	1	1	0	0	0
217	0	1	0	0	0	1	0	0	0	0	0	0	0	0	1	1	0	0	0	1	0	1	1	5	3	2	6	2	4	3	4	3	3	2	3	3	5	0	2	2	0	1	1
218	0	0	0	1	0	0	1	0	0	0	0	0	0	99	1	1	0	0	0	1	0	1	1	3	2	5	4	3	3	3	2	0	2	3	3	3	4	3	2	2	0	1	1
219	1	0	0	1	0	0	0	0	0	0	1	0	0	0	1	0	0	0	0	0	0	1	1	2	5	4	5	0	3	1	2	5	5	0	5	1	5	1	2	2	0	1	1
220	1	1	0	1	0	1	1	0	0	0	0	1	0	99	0	1	0	0	0	0	0	1	1	5	3	4	5	3	5	5	4	0	3	2	5	3	3	1	2	2	0	1	1
221	1	1	1	1	1	1	1	0	0	0	0	0	0	99	0	1	1	1	1	1	0	1	1	99	99	99	99	99	99	99	99	99	99	99	99	99	99	99	99	99	99	99	99
222	0	0	0	0	0	0	0	0	0	0	0	1	0	0	0	0	0	0	0	1	0	0	1	6	6	3	6	0	6	0	5	2	2	4	6	2	3	4	2	2	0	1	1
223	0	0	1	0	1	1	0	0	0	0	0	0	0	0	0	1	0	0	0	1	1	0	1	6	3	5	6	3	6	6	2	2	1	3	3	3	2	3	2	2	1	1	0
224	0	0	0	1	0	1	0	0	0	0	0	0	0	0	0	0	0	0	0	1	0	0	1	5	3	5	5	2	3	4	2	1	1	5	4	2	3	2	2	2	0	1	1
225	1	0	0	1	1	1	0	0	0	0	1	1	0	0	0	1	0	0	0	0	0	0	1	6	2	6	6	4	5	4	4	5	5	5	6	4	5	5	2	2	2	1	0
226	1	1	0	1	0	1	0	0	0	0	0	0	0	0	0	1	1	0	0	1	0	1	1	6	6	4	6	2	6	4	3	0	0	6	6	3	2	2	2	2	0	1	1
227	0	0	0	0	0	1	1	0	0	0	1	1	0	0	0	0	0	0	0	1	1	0	1	4	5	6	5	2	5	5	1	1	1	2	3	2	5	2	2	2	0	1	1
228	0	0	1	1	1	0	1	0	0	0	1	0	0	99	0	0	0	1	1	1	1	0	1	5	0	5	5	4	3	4	4	0	0	2	5	3	0	2	2	0	0	0	0
229	1	0	1	1	1	1	1	0	0	0	0	0	0	99	0	1	1	0	1	0	1	1	1	3	2	4	3	2	1	4	2	99	99	99	99	99	99	99	99	99	99	99	99
230	0	1	1	1	0	1	1	0	0	0	1	0	0	99	0	0	1	1	0	1	1	1	1	5	4	5	6	1	5	5	2	2	2	5	6	4	2	1	2	2	0	1	1
231	1	0	1	0	0	0	1	0	0	0	0	0	0	0	0	1	0	1	0	1	0	1	1	4	4	5	6	1	5	5	3	2	3	3	4	3	3	3	2	2	0	1	1
232	1	1	1	1	0	1	0	0	0	0	0	0	0	0	1	0	0	1	0	0	0	1	1	6	6	2	6	0	5	0	4	6	5	5	6	3	6	0	2	2	0	1	1
233	0	0	1	1	1	1	1	0	0	0	1	0	0	99	0	0	1	1	0	1	1	0	1	5	5	5	4	4	4	4	2	1	1	6	6	5	2	5	2	2	2	1	0
234	1	1	1	1	0	1	0	0	0	0	0	1	0	99	0	0	1	0	0	0	0	1	1	5	5	4	4	3	3	4	4	2	3	3	5	4	4	3	2	2	0	1	1
235	1	0	1	1	1	1	1	0	0	0	0	0	0	99	0	1	1	1	0	1	0	1	1	4	0	6	4	6	3	4	0	0	0	5	5	3	0	6	2	0	2	0	0
236	1	0	0	0	0	0	1	0	0	0	0	1	0	99	0	0	0	0	0	1	1	1	0	5	3	6	6	4	5	6	2	1	2	4	6	4	2	2	2	2	1	1	0
237	0	0	0	0	1	0	1	0	0	0	0	0	0	0	0	1	1	0	0	0	0	0	1	6	5	3	6	1	6	2	6	0	2	4	6	3	3	2	2	2	0	1	1
238	0	1	0	1	0	1	0	0	0	0	0	0	0	99	0	1	0	1	0	1	0	0	1	5	3	5	6	3	5	5	2	2	2	4	6	3	4	1	2	2	0	1	1
239	0	1	1	0	0	0	1	0	0	0	0	0	0	99	1	0	1	1	1	1	0	1	1	2	2	5	3	4	2	5	2	0	0	5	3	5	0	4	1	1	2	0	0
240	0	0	0	1	0	0	0	0	0	0	0	0	0	0	1	0	0	1	0	1	0	0	1	3	4	4	3	1	4	3	3	0	2	1	3	3	4	2	2	2	0	1	1
241	0	1	0	1	0	1	0	0	0	0	1	0	0	0	0	0	0	0	0	1	0	1	1	5	6	5	4	3	6	5	4	2	3	2	4	3	4	3	2	2	0	1	1
242	0	1	1	1	1	0	1	0	0	0	0	1	0	99	0	1	0	1	0	1	1	0	1	2	0	6	5	5	5	5	2	6	0	5	5	5	0	5	2	1	2	0	0
243	0	1	0	1	0	1	1	0	0	0	0	0	0	0	0	0	1	0	0	1	0	0	1	5	6	5	6	3	5	5	2	0	2	5	6	4	2	3	2	2	1	1	0
244	1	0	1	0	0	1	1	0	0	0	0	0	0	99	0	1	1	1	0	0	0	1	1	3	2	5	3	2	4	4	1	1	1	5	4	2	3	4	2	2	0	1	1
245	1	0	0	1	1	0	1	0	0	0	0	0	0	0	0	0	1	0	0	1	0	0	1	3	3	3	3	3	3	3	3	3	3	3	3	3	3	3	2	2	0	1	1
246	0	0	0	0	0	1	1	0	0	0	0	1	0	0	0	1	0	0	0	0	0	1	1	4	5	3	6	3	6	5	3	3	3	4	5	3	4	1	2	2	0	1	1
247	0	0	0	1	0	1	0	0	0	0	1	0	0	0	0	1	0	0	0	0	0	1	1	5	3	4	4	3	3	4	3	2	2	2	3	2	3	2	2	2	0	1	1
248	0	1	1	1	1	0	1	0	0	0	1	0	0	99	0	1	1	1	0	1	0	0	1	4	6	3	5	1	2	5	1	1	1	3	4	3	2	2	2	2	0	1	1
249	0	0	0	1	0	0	0	0	0	0	1	0	0	99	0	0	0	0	0	1	0	0	1	4	6	4	6	2	5	2	3	0	2	0	6	1	4	2	2	2	0	1	1
250	1	0	0	0	0	0	1	0	0	0	0	0	0	0	0	0	0	0	0	1	0	0	1	3	1	3	5	1	5	6	2	1	2	3	5	3	2	4	2	1	0	0	0
251	1	0	0	1	0	1	1	0	0	0	1	0	0	99	0	1	1	1	0	1	1	0	1	5	2	5	5	3	4	3	2	1	1	2	3	2	2	2	2	1	0	0	0
252	0	0	0	1	0	0	1	0	0	0	0	0	0	0	0	0	0	1	0	1	1	0	1	5	3	6	5	3	3	3	2	0	0	5	4	3	5	4	2	2	1	1	0
253	1	0	1	1	0	1	1	0	0	0	1	0	0	0	0	0	0	1	0	1	0	0	1	3	1	4	4	2	3	2	2	3	1	2	3	2	3	1	2	2	0	1	1
254	0	1	0	1	0	1	0	0	0	0	0	1	0	0	0	1	0	0	0	1	0	1	1	6	5	4	5	3	4	1	5	3	3	3	6	4	2	1	2	2	0	1	1
255	1	1	0	1	0	1	1	0	0	0	0	1	0	0	0	0	0	1	0	1	1	1	1	2	0	6	0	6	3	4	1	0	0	4	1	5	2	4	0	1	2	0	0
256	0	0	0	1	1	1	1	0	0	0	1	0	0	99	0	1	0	0	0	1	0	0	1	5	1	5	5	4	6	4	3	3	2	5	5	5	2	0	2	2	1	1	0
257	1	1	1	1	0	1	1	0	0	0	0	1	0	99	0	1	0	0	0	1	0	0	1	5	2	5	5	4	6	6	3	0	0	5	5	4	5	4	2	2	2	1	0
258	1	0	0	0	1	0	1	0	0	0	1	1	0	0	0	0	1	1	0	0	0	1	1	3	2	2	5	3	4	4	3	1	1	4	5	4	4	3	2	2	0	1	1
259	1	1	0	1	1	1	1	0	0	0	0	0	0	99	1	1	0	0	0	1	0	1	1	4	6	6	5	3	3	3	2	2	4	4	5	4	3	5	2	2	1	1	0
260	1	0	1	1	1	1	1	0	0	0	1	0	0	99	0	1	0	1	0	1	0	1	1	6	2	3	5	2	6	2	2	3	1	3	6	2	5	1	2	2	0	1	1
261	0	0	0	1	1	1	1	0	0	0	0	0	0	99	0	1	0	0	0	1	1	0	1	5	5	5	6	3	4	4	4	3	2	3	5	2	4	0	2	2	0	1	1
262	1	0	1	1	0	1	1	0	0	0	0	0	0	0	0	0	0	0	0	0	0	0	1	4	1	3	4	2	5	5	4	0	0	3	4	2	1	2	2	1	0	0	0
263	1	1	0	0	1	1	1	0	0	0	0	0	0	0	0	1	1	1	0	1	1	1	1	5	2	5	6	3	4	3	2	0	0	5	6	3	1	4	2	1	1	0	0
264	1	1	0	1	1	0	1	0	0	0	1	0	0	0	0	0	0	0	0	1	0	0	1	4	2	5	5	2	3	6	4	0	0	3	5	2	1	2	2	1	0	0	0
265	0	0	0	1	1	1	1	0	0	0	1	0	0	99	0	1	0	0	0	1	0	1	1	3	2	3	4	1	4	4	2	0	0	3	3	3	2	2	2	1	0	0	0
266	0	1	1	1	1	1	1	0	0	0	0	0	0	99	0	1	1	1	0	1	1	0	1	5	1	5	5	2	4	5	1	2	2	3	4	2	3	2	2	2	0	1	1
267	0	1	1	1	0	1	1	0	0	0	1	0	0	99	0	1	0	0	0	1	0	0	1	2	0	4	3	1	2	4	2	0	0	2	2	2	0	1	1	0	0	0	0
268	0	1	1	1	1	1	1	0	0	0	0	0	0	99	0	1	1	0	0	1	1	1	1	4	0	6	3	6	2	5	1	0	1	5	2	5	1	6	1	1	2	0	0
269	0	0	0	1	0	1	1	0	0	0	0	0	0	99	0	0	0	0	0	1	0	0	1	3	2	4	5	3	4	4	3	1	1	3	4	2	2	2	2	1	0	0	0
270	0	1	0	1	1	1	0	0	0	0	1	0	0	99	1	1	1	0	0	1	0	1	1	3	1	3	4	2	4	2	2	2	3	4	3	3	3	4	2	2	0	1	1
271	1	99	99	99	99	99	99	0	0	0	1	99	99	99	99	99	99	99	99	99	99	99	99	99	99	99	99	99	99	99	99	99	99	99	99	99	99	99	99	99	99	99	99
272	1	1	1	1	0	1	1	0	0	0	1	0	0	99	0	1	0	0	0	1	0	1	1	2	4	5	5	3	1	6	2	1	3	3	3	2	3	1	1	2	0	0	0
273	0	1	0	1	0	0	1	0	0	0	0	1	0	99	0	1	1	0	0	0	0	0	1	5	2	5	6	2	5	3	4	1	1	3	5	2	5	1	2	2	0	1	1
274	1	1	1	1	0	1	1	0	0	0	1	0	0	99	0	1	0	0	0	1	0	1	1	4	2	3	6	2	5	3	2	2	1	2	5	2	4	2	2	2	0	1	1
275	0	1	1	1	0	1	1	0	0	0	0	0	0	99	0	1	1	0	0	1	0	1	1	6	6	4	6	2	4	6	5	2	2	5	6	4	5	5	2	2	1	1	0
276	0	1	1	1	1	1	1	0	0	0	1	0	0	99	0	1	0	0	0	1	0	1	1	5	4	6	6	3	6	5	4	1	1	4	6	3	4	3	2	2	1	1	0
277	1	0	1	1	0	0	1	0	0	0	0	0	0	99	0	0	1	1	0	1	1	1	1	2	2	6	5	1	5	5	1	1	0	4	5	2	1	2	2	1	0	0	0
278	1	0	1	1	1	1	0	0	0	0	0	0	0	0	0	0	1	1	0	1	1	1	1	5	5	5	5	1	3	5	3	1	1	3	3	3	5	5	2	2	0	1	1
279	0	1	1	1	0	0	1	0	0	0	0	0	0	99	1	1	0	0	0	1	0	0	1	3	1	4	4	5	3	4	2	3	2	3	3	3	2	2	2	2	0	1	1
280	99	99	99	99	99	99	99	99	99	99	99	99	99	99	99	99	99	99	99	99	99	99	99	99	99	99	99	99	99	99	99	99	99	99	99	99	99	99	99	99	99	99	99
281	1	0	0	1	1	0	0	0	0	0	0	0	0	99	0	1	0	0	0	1	0	1	1	4	2	5	4	5	5	4	3	5	2	2	4	2	3	4	2	2	0	1	1
282	1	0	0	0	0	1	1	0	0	0	0	0	0	99	1	0	1	1	0	1	0	0	1	5	0	6	4	3	2	6	0	5	0	0	2	5	2	5	1	2	1	0	0
283	99	99	99	99	99	99	99	99	99	99	99	99	99	99	99	99	99	99	99	99	99	99	99	99	99	99	99	99	99	99	99	99	99	99	99	99	99	99	99	99	99	99	99
